# Supplementary material for: Genomic Diversity, Antimicrobial Susceptibility, and Biofilm Formation of Clinical Acinetobacter baumannii Isolates from Horses
Source: Microorganisms. 2023 Feb 22;11(3):556. doi: 10.3390/microorganisms11030556 (PMC10051319; doi:10.3390/microorganisms11030556)
Supplement: Supplementary file 1 [file microorganisms-11-00556-s001.zip]

Archive with 4 entries (4 files):
- Suppl. Fig. S1_rev.docx
- Suppl. Fig. S2_rev.docx
- Suppl. Tab. S1_rev.xlsx
- Suppl. Tab. S2_rev.docx
