# Supplementary material for: Genomic Diversity, Antimicrobial Susceptibility, and Biofilm Formation of Clinical Acinetobacter baumannii Isolates from Horses
Source: Microorganisms. 2023 Feb 22;11(3):556. doi: 10.3390/microorganisms11030556 (PMC10051319; doi:10.3390/microorganisms11030556)
Supplement: Supplementary file 1 [file microorganisms-11-00556-s001.zip › Suppl. Tab. S1_rev.xlsx]

## Sheet: Supplement Table S1
Supplementary Table S1: Antimicrobial resistance genes, antimicrobial susceptibility, biofilm-associated genes and specific biofilm formation of 78 A. baumannii isolates from horses.
Isolate number	Date of Isolation	Clinical origin	ST (Pasteur) (novel STs are written in bold)	International clone (IC)	Antimicrobial resistance genes (colour-filled fields indicate presene of gene; minus (-) indicates absence of gene)																Phenotypic antimicrobial resistance / MIC [mg/L) (breakpoint concentrations [see below this table and main text] are indicated in light orange, intrinsic resistances [according to CLSI Suppl. M100] in orange)															Biofilm associated genes (BAGs)
					Intrinsic Oxacillinase	blaADC-25	blaTEM-1D	tet(A)	tet(B)	tet(39)	sul1	sul2	catA1	aadA1	aph(3')-VIa	aph(3’)-Ia	aph(3‘)-Ic	aph(6)-Id	aac(3)-Ia	aadB	AMP	AMC	CEX	CTU	CPD	IPM	AMK	GEN	ENR	MAR	TET	NIT	CHL	SXT	MDR*	abaI	abaR	bap	blp1	blp2	bfmR	bfmS	csuA	csuA/B	csuB	csuC	csuD	csuE	ompA
IHIT14721	20.05.2008	genital tract	ST946	non-IC1,2,3	OXA-104	+	-	-	-	-	-	-	-	-	-	-	-	-	-	-	16	8	≥64	≥8	≥8	≤0,25	≤2	≤1	≤0,12	≤0,5	≤1	≥512	≥64	≤20	0	1	1	1	-	-	1	1	1	1	1	1	1	1	1
IHIT15237	30.10.2008	others	ST32	non-IC1,2,3	OXA-100	+	-	-	-	-	-	-	-	-	-	-	-	-	-	-	≥32	16	≥64	≥8	≥8	≤0,25	≤2	≤1	≤0,12	≤0,5	≤1	≥512	≥64	≤20	0	1	1	-	-	1	1	1	1	1	1	1	1	1	1
IHIT15773	29.04.2009	eye	ST2	IC2	OXA-66	+	+	-	+	-	+	-	+	+	+	+	+	+	+	-	≥32	≥32	≥64	≥8	≥8	≤0,25	≤2	≥16	≥4	≥4	≥16	≥512	≥64	≥320	1	1	1	1	-	1	1	1	1	1	1	1	1	1	1
IHIT15937	2009-06-18	genital tract	ST1723	IC2	OXA-66	+	+	-	+	-	+	-	-	+	-	+	+	+	+	-	≥32	≥32	≥64	≥8	≥8	≤0,25	≤2	≥16	≥4	≥4	≥16	≥512	≥64	≥320	1	1	1	-	-	1	1	1	1	1	1	1	1	1	1
IHIT16057	30.07.2009	genital tract	ST1724	non-IC1,2,3	OXA-104	+	-	-	-	-	-	-	-	-	-	-	-	-	-	-	16	8	≥64	≥8	≥8	≤0,25	≤2	≤1	≤0,12	≤0,5	≤1	≥512	≥64	≤20	0	1	1	-	-	-	1	1	1	1	1	1	1	1	1
IHIT16902	15.11.2010	respiratory tract	ST3	IC3	OXA-71	+	-	-	-	-	+	-	-	-	+	-	-	-	-	+	≥32	≥32	≥64	≥8	≥8	0.5	16	≥16	≥4	≥4	4	≥512	≥64	80	1	1	1	-	-	1	1	1	1	1	-	1	1	1	-
IHIT16904	15.11.2010	wound	ST3	IC3	OXA-71	+	-	-	-	-	+	-	-	-	+	-	-	-	-	+	≥32	≥32	≥64	≥8	≥8	0.5	16	≥16	≥4	≥4	4	≥512	≥64	160	1	1	1	-	-	1	1	1	1	1	1	1	1	1	-
IHIT16924	2010-06-11	others	ST624	non-IC1,2,3	OXA-345	+	-	-	-	-	-	-	-	-	-	-	-	-	-	-	16	4	≥64	≥8	≥8	≤0,25	≤2	≤1	≤0,12	≤0,5	≤1	≥512	≥64	≤20	0	1	1	-	-	1	1	1	1	1	1	1	1	1	-
IHIT17028	2010-07-27	respiratory tract	ST1045	non-IC1,2,3	OXA-970	+	-	-	-	-	-	-	-	-	-	-	-	-	-	-	16	4	≥64	≥8	≥8	≤0,25	≤2	≤1	≤0,12	≤0,5	≤1	≥512	≥64	≤20	0	1	1	-	-	1	1	1	1	-	1	1	1	1	1
IHIT17148	08.09.2010	respiratory tract	ST1725	non-IC1,2,3	OXA-65	+	-	-	-	-	-	-	-	-	-	-	-	-	-	-	16	4	≥64	≥8	≥8	≤0,25	≤2	≤1	≤0,12	≤0,5	≤1	≥512	≥64	≤20	0	1	1	1	-	1	1	1	-	1	-	1	1	1	1
IHIT17289	19.10.2010	skin, hair, hoof	ST149	non-IC1,2,3	OXA-971	+	-	-	-	-	-	-	-	-	-	-	-	-	-	-	16	4	≥64	≥8	≥8	≤0,25	≤2	≤1	≤0,12	≤0,5	2	≥512	≥64	≤20	0	1	1	-	-	1	1	1	1	1	1	1	1	1	1
IHIT17633	08.02.2011	skin, hair, hoof	ST274	non-IC1,2,3	OXA-104	+	-	-	-	-	-	-	-	-	-	-	-	-	-	-	16	8	≥64	≥8	≥8	≤0,25	≤2	≤1	≤0,12	≤0,5	≤1	≥512	≥64	≤20	0	1	1	1	-	1	1	1	1	1	1	1	1	1	-
IHIT17639	08.02.2011	gastrointestinal tract	ST2	IC2	OXA-66	+	+	-	+	-	+	-	-	+	-	+	+	+	+	-	≥32	≥32	≥64	≥8	≥8	0.5	≤2	≥16	≥4	≥4	≥16	≥512	≥64	≤20	1	1	1	1	-	1	1	1	1	1	1	1	1	1	1
IHIT17720	23.03.2011	eye	ST3	IC3	OXA-71	+	-	-	-	-	+	-	-	-	+	-	-	-	-	+	≥32	≥32	≥64	≥8	≥8	0.5	16	≥16	≥4	≥4	4	≥512	≥64	160	1	1	1	-	-	1	1	-	1	1	1	1	1	1	-
IHIT17767	04.04.2011	genital tract	ST504	non-IC1,2,3	OXA-972	+	-	-	-	-	-	-	-	-	-	-	-	-	-	-	16	8	≥64	≥8	≥8	≤0,25	≤2	≤1	0.25	≤0,5	≤1	≥512	≥64	≤20	0	-	1	-	-	-	1	1	-	-	-	-	-	-	-
IHIT17951	26.05.2011	others	ST1228	non-IC1,2,3	OXA-715	+	-	-	-	-	-	-	-	-	-	-	-	-	-	-	16	4	≥64	≥8	≥8	≤0,25	≤2	≤1	≤0,12	≤0,5	≤1	≥512	≥64	≤20	0	1	1	1	-	1	1	1	1	1	1	1	1	1	-
IHIT18056	01.07.2011	skin, hair, hoof	ST103	non-IC1,2,3	OXA-973	+	-	-	+	-	-	+	-	-	-	+	-	-	-	-	16	4	≥64	≥8	≥8	≤0,25	≤2	≤1	≤0,12	≤0,5	≥16	≥512	32	160	1	1	1	-	-	1	1	1	1	1	1	1	1	1	-
IHIT18301	06.10.2011	urinary tract	ST3	IC3	OXA-71	+	-	-	-	-	+	-	-	-	-	-	-	-	-	+	≥32	32	≥64	≥8	≥8	≤0,25	≤2	≥16	≥4	≥4	4	≥512	≥64	160	1	1	1	-	-	1	1	1	1	1	-	1	1	1	-
IHIT18376	27.10.2011	others	ST1061	non-IC1,2,3	OXA-413	+	-	-	-	-	-	-	-	-	-	-	-	-	-	-	16	4	≥64	≥8	≥8	≤0,25	≤2	≤1	≤0,12	≤0,5	≤1	≥512	≥64	≤20	0	1	1	1	-	1	1	1	-	1	1	1	1	1	1
IHIT18439	17.11.2011	respiratory tract	ST1726	non-IC1,2,3	OXA-974	+	-	-	-	-	-	-	-	-	-	-	-	-	-	-	16	4	≥64	≥8	≥8	≤0,25	≤2	≤1	≤0,12	≤0,5	≤1	≥512	≥64	≤20	0	1	1	-	-	1	1	1	1	1	1	1	1	1	1
IHIT18633	26.01.2012	genital tract	ST758	non-IC1,2,3	OXA-117	+	-	-	-	-	-	-	-	-	-	-	-	-	-	-	16	4	≥64	≥8	≥8	≤0,25	≤2	≤1	≤0,12	≤0,5	2	≥512	≥64	≤20	0	1	1	-	-	-	1	1	1	1	1	1	1	1	1
IHIT18785	03.04.2012	genital tract	ST1727	non-IC1,2,3	OXA-65	+	-	-	-	-	-	-	-	-	-	-	-	-	-	-	16	4	≥64	≥8	≥8	≤0,25	≤2	≤1	≤0,12	≤0,5	≤1	≥512	8	≤20	0	1	1	1	-	1	1	1	1	1	-	1	1	1	1
IHIT19305	22.06.2012	respiratory tract	ST1016	non-IC1,2,3	OXA-67	+	-	-	-	-	-	-	-	-	-	-	-	-	-	-	16	4	≥64	≥8	≥8	≤0,25	≤2	≤1	≤0,12	≤0,5	≤1	≥512	32	≤20	0	1	1	1	-	-	1	1	-	1	1	1	1	1	1
IHIT19961	29.08.2012	genital tract	ST921	non-IC1,2,3	OXA-975	+	-	-	-	-	-	-	-	-	-	-	-	-	-	-	16	4	≥64	≥8	≥8	≤0,25	≤2	≤1	≤0,12	≤0,5	≤1	≥512	16	≤20	0	1	1	1	-	-	1	1	1	1	1	1	1	1	1
IHIT22282	2013-04-12	genital tract	ST1728	non-IC1,2,3	OXA-51	+	-	-	-	-	-	-	-	-	-	-	-	-	-	-	16	4	≥64	≥8	≥8	≤0,25	≤2	≤1	≤0,12	≤0,5	≤1	≥512	≥64	≤20	0	1	1	1	-	1	1	1	-	1	1	1	1	1	-
IHIT22647	2013-06-15	genital tract	ST1729	non-IC1,2,3	OXA-715	+	-	-	-	-	-	-	-	-	-	-	-	-	-	-	16	8	≥64	≥8	≥8	≤0,25	≤2	≤1	≤0,12	≤0,5	≤1	≥512	≥64	≤20	0	1	1	1	-	1	1	1	1	1	1	1	1	1	-
IHIT23995	2013-10-21	respiratory tract	ST1730	non-IC1,2,3	OXA-558	+	-	-	-	-	-	-	-	-	-	-	-	-	-	-	16	4	≥64	≥8	≥8	≤0,25	≤2	≤1	≤0,12	≤0,5	≤1	≥512	32	≤20	0	1	1	-	-	1	1	1	1	1	1	1	1	1	-
IHIT24532	2014-01-08	skin, hair, hoof	ST1600	non-IC1,2,3	OXA-51	+	-	-	-	-	-	-	-	-	-	-	-	-	-	-	16	4	≥64	≥8	≥8	≤0,25	≤2	≤1	≤0,12	≤0,5	≤1	≥512	≥64	≤20	0	1	1	1	-	1	1	1	1	1	1	1	1	1	1
IHIT25149	2014-03-05	skin, hair, hoof	ST1731	non-IC1,2,3	OXA-65	+	-	-	-	-	-	-	-	-	-	-	-	-	-	-	16	4	≥64	≥8	≥8	≤0,25	≤2	≤1	≤0,12	≤0,5	≤1	≥512	≥64	≤20	0	1	1	1	-	-	1	1	1	1	1	1	1	1	1
IHIT25667	2014-04-22	wound	ST1	IC1	OXA-69	+	+	+	-	-	+	-	+	+	-	-	+	-	+	-	≥32	16	≥64	≥8	≥8	≤0,25	≤2	≥16	≥4	≥4	≥16	≥512	≥64	≥320	1	1	1	-	-	1	1	1	1	1	1	1	1	1	-
IHIT26023	2014-05-14	faeces	ST2	IC2	OXA-66	+	+	-	+	-	-	-	-	+	-	+	-	+	+	-	≥32	≥32	≥64	≥8	≥8	0.5	≤2	≥16	≥4	≥4	≥16	≥512	≥64	≤20	1	1	1	1	-	1	1	1	1	1	1	1	1	1	1
IHIT26471	2014-03-20	skin, hair, hoof	ST46	non-IC1,2,3	OXA-104	+	-	-	-	-	-	-	-	-	-	-	-	-	-	-	16	4	≥64	≥8	≥8	≤0,25	≤2	≤1	≤0,12	≤0,5	≤1	≥512	32	≤20	0	1	1	-	-	1	1	1	1	1	1	1	1	1	1
IHIT26669	2014-03-26	faeces	ST1	IC1	OXA-69	+	+	+	-	-	+	-	+	+	-	-	+	-	+	-	≥32	16	≥64	≥8	≥8	≤0,25	≤2	≥16	≥4	≥4	≥16	≥512	≥64	≥320	1	1	1	-	-	1	1	1	1	1	1	1	1	1	-
IHIT26872	2014-08-08	faeces	ST2	IC2	OXA-66	+	+	-	+	-	+	-	+	+	-	+	+	+	+	-	≥32	≥32	≥64	≥8	≥8	≤0,25	≤2	≥16	≥4	≥4	≥16	≥512	≥64	≥320	1	1	1	1	-	1	1	1	1	1	1	1	1	1	1
IHIT26873	2014-08-08	genital tract	ST3	IC3	OXA-71	+	-	-	-	-	+	-	-	-	+	-	-	-	-	+	≥32	≥32	≥64	≥8	≥8	≤0,25	8	≥16	≥4	≥4	4	≥512	≥64	160	1	1	1	-	-	1	1	1	1	1	1	1	1	1	-
IHIT26997	2014-04-11	eye	ST1	IC1	OXA-69	+	+	+	-	-	+	-	+	+	-	-	+	-	+	-	≥32	16	≥64	≥8	≥8	≤0,25	≤2	≥16	≥4	≥4	≥16	≥512	≥64	≥320	1	1	1	-	-	1	1	1	1	1	1	1	1	1	-
IHIT27297	2014-05-07	genital tract	ST1732	non-IC1,2,3	OXA-71	+	-	-	-	-	-	-	-	-	-	-	-	-	-	-	16	4	≥64	≥8	≥8	≤0,25	≤2	≤1	≤0,12	≤0,5	≤1	≥512	≥64	≤20	0	1	1	1	-	1	1	1	1	1	1	1	1	1	1
IHIT28209	2014-11-25	wound	ST1	IC1	OXA-69	+	+	+	-	-	+	-	+	+	-	-	+	-	+	-	≥32	16	≥64	≥8	≥8	≤0,25	≤2	≥16	≥4	≥4	≥16	≥512	≥64	≥320	1	1	1	-	-	1	1	1	1	1	1	1	1	1	-
IHIT28340	2015-01-12	wound	ST1733	non-IC1,2,3	OXA-376	+	-	-	-	-	-	-	-	-	-	-	-	-	-	-	16	4	≥64	≥8	≥8	≤0,25	≤2	≤1	≤0,12	≤0,5	≤1	≥512	≥64	≤20	0	1	1	1	-	1	1	1	1	1	1	1	1	1	-
IHIT29451	2015-05-29	genital tract	ST1734	non-IC1,2,3	OXA-378	+	-	-	-	-	-	-	-	-	-	-	-	-	-	-	16	≤2	≥64	≥8	≥8	≤0,25	≤2	≤1	≤0,12	≤0,5	≤1	≥512	32	≤20	0	1	1	-	-	1	1	1	1	1	1	1	1	1	1
IHIT29775	2015-07-21	organs	ST286	non-IC1,2,3	OXA-338	+	-	-	-	-	-	-	-	-	-	-	-	-	-	-	16	4	≥64	≥8	≥8	≤0,25	≤2	≤1	≤0,12	≤0,5	≤1	≥512	32	≤20	0	1	1	1	-	1	1	1	1	1	1	1	1	1	1
IHIT30014	26.08.2015	abscess	ST1735	non-IC1,2,3	OXA-317	+	-	-	-	-	-	-	-	-	-	-	-	-	-	-	16	4	≥64	≥8	≥8	≤0,25	≤2	≤1	≤0,12	≤0,5	≤1	≥512	32	≤20	0	1	1	1	-	1	1	1	1	1	1	1	1	1	-
IHIT30085	2015-08-15	respiratory tract	ST1736	non-IC1,2,3	OXA-90	+	-	-	-	-	-	-	-	-	-	-	-	-	-	-	16	4	≥64	≥8	≥8	≤0,25	≤2	≤1	≤0,12	≤0,5	≤1	≥512	32	≤20	0	1	1	-	-	1	1	1	1	1	-	1	1	1	-
IHIT30088	2015-08-24	genital tract	ST1737	non-IC1,2,3	OXA-69	+	-	-	-	-	-	-	-	-	-	-	-	-	-	-	16	4	≥64	≥8	≥8	≤0,25	≤2	≤1	≤0,12	≤0,5	≤1	≥512	≥64	≤20	0	1	1	1	-	-	1	1	1	1	1	1	1	1	1
IHIT30528	2015-11-19	genital tract	ST1738	non-IC1,2,3	OXA-376	+	-	-	-	-	-	-	-	-	-	-	-	-	-	-	16	4	≥64	≥8	≥8	≤0,25	≤2	≤1	≤0,12	≤0,5	≤1	≥512	≥64	≤20	0	1	1	1	-	-	1	1	1	1	1	1	1	1	-
IHIT31603	2016-04-28	wound	ST1	IC1	OXA-69	+	+	+	-	-	+	-	+	+	-	-	+	-	+	-	≥32	16	≥64	≥8	≥8	≤0,25	≤2	≥16	≥4	≥4	≥16	≥512	≥64	≥320	1	1	1	-	-	1	1	1	1	1	1	1	1	1	-
IHIT31619	2016-05-23	respiratory tract	ST275	non-IC1,2,3	OXA-71	+	-	-	-	-	-	-	-	-	-	-	-	-	-	-	≥32	≥32	≥64	4	4	≤0,25	≤2	≤1	≤0,12	≤0,5	≤1	≥512	32	≤20	0	1	1	1	-	-	1	1	1	1	1	1	1	1	1
IHIT31710	2016-02-10	respiratory tract	ST1	IC1	OXA-69	+	+	+	-	-	+	-	+	+	-	-	+	-	+	-	≥32	16	≥64	≥8	≥8	≤0,25	≤2	≥16	≥4	≥4	≥16	≥512	≥64	≥320	1	1	1	-	-	1	1	1	1	1	1	1	1	1	-
IHIT31711	2016-02-22	wound	ST1	IC1	OXA-69	+	+	+	-	-	+	-	+	+	-	-	+	-	+	-	≥32	16	≥64	≥8	≥8	≤0,25	≤2	≥16	≥4	≥4	≥16	≥512	≥64	≥320	1	1	1	-	-	1	1	1	1	1	1	1	1	1	-
IHIT31715	2016-06-08	organs	ST1739	non-IC1,2,3	OXA-106	+	-	-	-	-	-	-	-	-	-	-	-	-	-	-	16	4	≥64	≥8	≥8	≤0,25	≤2	≤1	≤0,12	≤0,5	≤1	≥512	32	≤20	0	1	1	-	-	1	1	1	1	1	1	1	1	1	-
IHIT31823	2016-06-29	respiratory tract	ST1013	non-IC1,2,3	OXA-126	+	-	-	-	-	-	-	-	-	-	-	-	-	-	-	16	4	≥64	≥8	4	≤0,25	≤2	≤1	≤0,12	≤0,5	≤1	≥512	32	≤20	0	-	1	1	-	-	1	1	1	1	1	1	1	1	1
IHIT31824	2016-06-29	respiratory tract	ST1013	non-IC1,2,3	OXA-126	+	-	-	-	-	-	-	-	-	-	-	-	-	-	-	16	4	≥64	≥8	2	≤0,25	≤2	≤1	≤0,12	≤0,5	≤1	≥512	≥64	≤20	0	-	1	1	-	-	1	1	1	1	1	1	1	1	1
IHIT32536	2016-08-05	respiratory tract	ST837	non-IC1,2,3	OXA-64	+	-	-	-	-	-	-	-	-	-	-	-	-	-	-	≥32	16	≥64	≥8	4	≤0,25	8	≤1	≤0,12	≤0,5	≤1	256	≥64	≤20	0	-	-	-	-	1	1	1	1	1	1	1	1	1	-
IHIT32538	2016-08-10	genital tract	ST1074	non-IC1,2,3	OXA-90	+	-	-	-	-	-	-	-	-	-	-	-	-	-	-	16	4	≥64	≥8	≥8	≤0,25	≤2	≤1	≤0,12	≤0,5	≤1	≥512	≥64	≤20	0	-	1	-	-	-	1	1	1	1	1	1	1	1	1
IHIT32682	2016-08-30	wound	ST1740	non-IC1,2,3	OXA-65	+	-	-	-	-	-	-	-	-	-	-	-	-	-	-	16	4	≥64	≥8	≥8	≤0,25	≤2	≤1	≤0,12	≤0,5	≤1	≥512	≥64	≤20	0	1	1	1	-	1	1	1	1	1	1	1	1	1	1
IHIT32845	2016-10-04	wound	ST1741	non-IC1,2,3	OXA-104	+	-	-	-	+	-	+	-	-	-	+	+	+	+	-	16	4	≥64	≥8	≥8	≤0,25	≤2	≥16	≤0,12	≤0,5	≥16	≥512	16	80	1	1	1	1	-	-	1	1	1	1	1	1	1	1	-
IHIT33407	2016-12-15	respiratory tract	ST2	IC2	OXA-66	+	+	-	+	-	+	-	+	+	-	+	+	+	+	-	≥32	≥32	≥64	≥8	≥8	≤0,25	≤2	≥16	≥4	≥4	≥16	≥512	≥64	160	1	1	1	1	-	1	1	1	1	1	1	1	1	1	1
IHIT34848	2017-07-07	wound	ST2	IC2	OXA-66	+	+	-	+	-	+	-	+	+	-	+	+	+	+	-	≥32	≥32	≥64	≥8	≥8	≤0,25	≤2	≥16	≥4	≥4	≥16	≥512	≥64	≥320	1	1	1	1	-	1	1	1	1	1	1	1	1	1	1
IHIT35400	2017-09-20	genital tract	ST766	non-IC1,2,3	OXA-892	+	-	-	-	-	-	-	-	-	-	-	-	-	-	-	16	4	≥64	≥8	≥8	≤0,25	≤2	≤1	≤0,12	≤0,5	≤1	256	≥64	≤20	0	1	1	1	-	-	1	1	1	1	1	1	1	1	-
IHIT36174	2018-01-04	wound	ST1049	non-IC1,2,3	OXA-375	+	-	-	-	-	-	-	-	-	-	-	-	-	-	-	16	4	≥64	≥8	≥8	≤0,25	≤2	≤1	≤0,12	≤0,5	≤1	≥512	≥64	≤20	0	1	1	1	-	-	1	1	1	1	1	1	1	1	-
IHIT36713	2018-03-19	genital tract	ST1742	non-IC1,2,3	OXA-51	+	-	-	-	-	-	-	-	-	-	-	-	-	-	-	16	4	≥64	≥8	≥8	≤0,25	≤2	≤1	≤0,12	≤0,5	≤1	≥512	≥64	≤20	0	1	1	1	-	1	1	1	1	1	1	1	1	1	-
IHIT36808	2014-03-28	wound	ST2	IC2	OXA-66	+	+	-	+	-	+	-	+	+	-	+	+	+	+	-	≥32	≥32	≥64	≥8	≥8	≤0,25	≤2	≥16	≥4	≥4	≥16	≥512	≥64	≥320	1	1	1	1	-	1	1	1	1	1	1	1	1	1	1
IHIT36882	2018-04-13	organs	ST2	IC2	OXA-66	+	+	-	+	-	+	-	+	+	-	+	+	+	+	-	≥32	≥32	≥64	≥8	≥8	≤0,25	≤2	≥16	≥4	≥4	≥16	≥512	≥64	≥320	1	1	1	1	-	1	1	1	1	1	1	1	1	1	1
IHIT37310	2018-06-01	wound	ST2	IC2	OXA-66	+	+	-	+	-	+	-	+	+	-	+	+	+	+	-	≥32	≥32	≥64	≥8	≥8	≤0,25	≤2	≥16	≥4	≥4	≥16	≥512	≥64	≥320	1	1	1	1	-	1	1	1	1	1	1	1	1	1	1
IHIT37442	2018-06-18	wound	ST1	IC1	OXA-69	+	+	+	-	-	+	-	+	+	-	-	+	-	+	-	≥32	16	≥64	≥8	≥8	≤0,25	≤2	≥16	≥4	≥4	≥16	≥512	≥64	≥320	1	1	1	-	-	1	1	1	1	1	1	1	1	1	-
IHIT37692	2018-07-09	wound	ST419	non-IC1,2,3	OXA-976	+	-	-	-	-	-	-	-	-	-	-	-	-	-	-	16	4	≥64	≥8	≥8	≤0,25	≤2	≤1	≤0,12	≤0,5	≤1	≥512	≥64	≤20	0	1	1	1	-	-	1	1	1	1	1	1	1	1	1
IHIT38015	2018-08-07	abscess	ST2	IC2	OXA-66	+	+	-	+	-	+	-	+	+	-	+	+	+	+	-	≥32	≥32	≥64	≥8	≥8	≤0,25	≤2	≥16	≥4	≥4	≥16	≥512	≥64	≥320	1	1	1	1	-	1	1	1	1	1	1	1	1	1	1
IHIT38021	2018-08-27	wound	ST2	IC2	OXA-66	+	+	-	+	-	+	-	+	+	-	+	+	+	+	-	≥32	≥32	≥64	≥8	≥8	≤0,25	4	≥16	≥4	≥4	≥16	≥512	≥64	≥320	1	1	1	1	-	1	1	1	1	1	1	1	1	1	1
IHIT38168	2018-09-17	others	ST2	IC2	OXA-66	+	+	-	+	-	+	-	+	+	-	+	+	+	+	-	≥32	≥32	≥64	≥8	≥8	≤0,25	≤2	≥16	≥4	≥4	≥16	≥512	≥64	≥320	1	1	1	1	-	1	1	1	1	1	1	1	1	1	1
IHIT39326	2019-03-26	genital tract	ST46	non-IC1,2,3	OXA-104	+	-	-	-	-	-	-	-	-	-	-	-	-	-	-	16	4	≥64	≥8	≥8	≤0,25	≤2	≤1	≤0,12	≤0,5	≤1	≥512	32	≤20	0	1	1	-	-	1	1	1	1	1	1	1	1	1	1
IHIT39980	2019-07-31	wound	ST2	IC2	OXA-66	+	+	-	+	-	+	-	+	+	-	+	+	+	+	-	≥32	≥32	≥64	≥8	≥8	≤0,25	≤2	≥16	≥4	≥4	≥16	≥512	≥64	≥320	1	1	1	1	-	1	1	1	1	1	1	1	1	1	1
IHIT40016	2019-08-06	wound	ST2	IC2	OXA-66	+	+	-	+	-	+	-	+	+	-	+	+	+	+	-	≥32	≥32	≥64	≥8	≥8	≤0,25	≤2	≥16	≥4	≥4	≥16	≥512	≥64	≥320	1	1	1	1	-	1	1	1	1	1	1	1	1	1	1
IHIT40077	2019-08-12	gastrointestinal tract	ST1743	non-IC1,2,3	OXA-977	+	-	-	-	-	-	-	-	-	-	-	-	-	-	-	16	4	≥64	≥8	≥8	≤0,25	≤2	≤1	≤0,12	≤0,5	≤1	≥512	≥64	≤20	0	1	1	-	-	1	1	1	1	1	1	1	1	1	-
IHIT40220	2019-09-03	organs	ST1744	non-IC1,2,3	OXA-339	+	-	-	-	-	-	-	-	-	-	-	-	-	-	-	16	8	≥64	≥8	≥8	≤0,25	≤2	≤1	≤0,12	≤0,5	≤1	≥512	≥64	≤20	0	1	1	1	-	1	1	1	1	1	1	1	1	1	-
IHIT40381	2019-09-25	others	ST2	IC2	OXA-66	-	+	-	+	-	+	-	+	+	-	+	+	+	+	-	≥32	≥32	≥64	≥8	≥8	≤0,25	≤2	≥16	≥4	2	≥16	≥512	≥64	160	1	1	1	1	-	1	1	1	1	1	1	1	1	1	1
IHIT41271	2020-02-11	genital tract	ST309	non-IC1,2,3	OXA-51	+	-	-	-	-	-	-	-	-	-	-	-	-	-	-	16	4	≥64	≥8	≥8	≤0,25	≤2	≤1	≤0,12	≤0,5	≤1	≥512	≥64	≤20	0	1	1	1	-	1	1	1	1	1	1	1	1	1	1
IHIT41605	2020-03-09	genital tract	ST928	non-IC1,2,3	OXA-432	+	-	-	-	-	-	-	-	-	-	-	-	-	-	-	16	4	≥64	≥8	≥8	≤0,25	≤2	≤1	≤0,12	≤0,5	≤1	≥512	≥64	≤20	0	1	1	-	-	1	1	1	1	1	1	1	1	1	1
IHIT42660	2020-06-18	respiratory tract	ST444	non-IC1,2,3	OXA-121	+	-	-	-	-	-	-	-	-	-	-	-	-	-	-	16	4	≥64	≥8	≥8	≤0,25	≤2	≤1	≤0,12	≤0,5	≤1	≥512	32	≤20	0	1	1	1	-	1	1	1	1	1	1	1	1	1	1
*Multidrug-resistant according to the definition set by Magiorakis A-P, Srinivasan A, Carey RB et al. (2012), Clin Microbiol Infect 18:268-281; 10.1111/j.1469-0691.2011.03570.x
Abbreviations and breakpoints of antibiotics tested:
			S	I	R	Interpretation according to:
AMP	Ampicillin		≤8		≥8	Enterobacterales, EUCAST v 13.0, 2022
AMC	Amoxicillin-Clavunate		≤8/4	16/8	≥32/16	Enterobacterales, CLSI, M100-Ed32, 2022
CEX	Cefalexin		≤16		≥16	Enterobacterales, EUCAST v 13.0, 2022
CTU	Ceftiofur		≤2	4	≥8	Manufacturer VITEK2 System
CPD	Cefpodoxime		≤2	4	≥8	Enterobacterales, CLSI, M100-Ed32, 2022
IPM	Imipenem		≤2	4	≥8	Acinetobacter spp., CLSI, M100-Ed32, 2022
AMK	Amikacin		≤16	32	≥64	Acinetobacter spp., CLSI, M100-Ed32, 2022
GEN	Gentamicin		≤4	8	≥16	Acinetobacter spp., CLSI, M100-Ed32, 2022
ENR	Enrofloxacin		≤1	2	≥4	Ciprofloxacin, Acinetobacter spp., CLSI, M100-Ed32, 2022
MAR	Marbofloxacin		≤1	2	≥4	Ciprofloxacin, Acinetobacter spp., CLSI, M100-Ed32, 2022
TET	Tetracycline		≤4	8	≥16	Acinetobacter spp., CLSI, M100-Ed32, 2022
NIT	Nitrofuratoin		≤32	64	≥128	Enterobacterales, CLSI, M100-Ed32, 2022
CHL	Chloramphenicol		≤8	16	≥32	Enterobacterales, CLSI, M100-Ed32, 2022
SXT	Trimethoprim-Sulfamethoxazole		≤38		≥76	Acinetobacter spp., CLSI, M100-Ed32, 2022
[truncated: 12 more columns]
